# Supplementary material for: Ethical issues in biomedical research using electronic health records: a systematic review
Source: Med Health Care Philos. 2021 Jun 19;24(4):633–58. doi: 10.1007/s11019-021-10031-6 (PMC8214390; doi:10.1007/s11019-021-10031-6)
Supplement: Supplementary file 1 — Supplementary file1 (XLSX 93 kb) [file 11019_2021_10031_MOESM1_ESM.xlsx]

## Sheet: Grid
Symbol	Category	Explanation	1	2	3	4	5	6	7	8	9	10	11	12	13	14	15	16	17	18	19	20	21	22	23	24	25	26	27	28	29	30	31	32	33	34	35	36	37	38	39	40	41	42	43	44	45	46	47
			856_ROTHSTEIN_2010	1096_WELLS_2015	1109_WHICHER_2016	1098_WENG_2012	304_FEARS_2014	213_COWIE_2017	297_FADEN_2013	1007_SUOMINEN_2012	286_ELGER_2010	208_COORVITS_2013	526_KLOTE_2010	448_HUSER_2014	535_KOTECHA_2011	443_HUMPHREYS_2013	431_HOFFMAN_2010	578_LEE_2017	654_MCGRAW_2010	465_JENSEN_2012	942_SIMON_2017	383_GRAY_2015	738_OLVER_2011	781_PLETCHER_2014	828_RIVERA_2014	537_KOTWAL_2016	929_SHELTHON_2011	785_PORSDAM_2016	655_McGRAW_2013	608_LOWRANCE_2003	860_RUBENFELD_2004	698_MULLINGAN_2004	619_MACKENZIE_2011	574_LEBLANC_2013	482_JUENGST_2014	1027_THORPE_2015	124_BRIGHI	58_BALAS	35_ANDERSEN	114_BOTKIN_2014	194_CLERKIN_2013	377_GRANDE_2013	_379GRANDE_2014	474_JONES_2017	415_KIM_2017	520_2012_KING_2012	707_NAIR_2004	826_RIODAN_2015	987_STEVENSON_2013
A	Rationale for research using EHRs	Reasons why research with EHR should be conducted
1	Public interest	Research using EHR should be conducted because of public interests: protecting public health, developing health care system	1				1	1	1	1	1	1	1				1	1	1	1		1	1	1	1	1	1	1	1	1		1	1	1	1	1	1	1	1	1	1	1	1	1	1	1	1		1
2	Value of EHR research	Research using EHRs is efficient; it facilitates other kinds of clinical research, possibility of linking health data with other kinds of data, significance for the generating of generalizable knowledge.		1	1	1	1	1			1	1		1	1	1	1	1		1		1	1	1	1	1	1	1	1	1						1		1	1			1	1	1	1	1	1	1	1
3	Justice of the healthcare system	Research using EHRs contributes to devising a more equitable health care system. EHRs as a vehicle to increase portability of care.							1									1								1		1		1				1	1								1
4	Private sector profits	Research using EHR can generate benefits for private sector										1																						1		1	1			1			1
B	Factors affecting reserarch use of EHRs	Factors that either impede or facilitate the resesarch using EHR enterprise
5	Obstructive regulations	Regulatory requirements which may significantly impede the process of research: un-harmonized laws, long or even unnecessary ethics review process or unrealistic requirements of informed consent. Challenges to traditional research regulations: prospective registries with no single defined research question; increase of the scale and scope of secondary use of medical records; blurred distinction b…	1			1	1	1	1	1	1	1		1	1	1	1			1		1	1	1	1	1	1	1	1	1		1					1	1	1				1	1		1
6	Regulatory facilitations and institutional support	Legal instruments that facilitate the process of research: abbreviation or dropping ethics review, a waiver of informed consent, classification of the activity as non-research activity, approval for broad consent. Political imperative to use EHRs for research (support at the governmental level). Investments in health information technology.	1	1	1	1	1		1		1	1	1	1	1						1	1	1	1		1		1	1	1	1	1		1				1		1		1	1
7	Technical difficulties with EHR database implementation	Vast scope of projects (centralization, large amounts of data) and challenges related to data quality and protection. Ensuring organizational compliance is difficult.	1			1		1			1	1	1	1				1		1	1	1				1			1		1			1			1	1	1					1	1				1
8	Factors hindering informing participants about research and obtaining consent	Unclear information, ineffective out-reach, unintentional opt-ins, time-consuming nature of obtaining written consent, and insufficient communication with vulnerable/underprivileged groups. A system of documenting and respecting individual consent choices desirable but difficult (safeguards, repository, keeping up to date etc.).		1		1	1				1	1		1			1		1			1		1				1		1									1	1	1		1	1		1	1		1
9	Public awareness, experience, opinions and attitudes	Public attitudes can impede (e.g. lack of trust, demand to authorize use of personal data) or facilitate research. Numerous factors shape participants’ attitudes towards participation in research: general secretiveness, personal preferences, specific items of the health record, knowledge (including misinformation or lack of knowledge), positive and negative experience with EHRs; confidence in one…		1												1									1	1	1	1		1		1		1				1		1	1	1	1	1	1	1	1	1	1
10	Researchers' attitude	Researchers’ attitude can impede research (lack of trust among researchers; competitiveness, legal and ethical worries) or facilitate it (eagerness to do research). Factors that are directly related to the research protocol itself (side effects and stringency and complexity of the protocol) affect willingness to initiate research. Some researchers prefer the opt-out model: less bureaucratic, less…						1																					1
C	Data management	Topics concerning the processing of health data
11	Safety and security	Physical, electronic, procedural, organizational, and legal security measures protecting confidentiality of patients' data, including sanctions and accountability. Participants' demand for information about security. Participants' perception of risks and current levels of protection in comparison to traditional records. Public's uncertainty about authorized access and transfer of EHR data, and an…	1					1		1	1	1		1	1		1	1	1		1	1			1	1	1	1	1	1			1	1	1	1	1	1	1	1	1		1	1	1	1	1		1
12	Levels of data identifiability and research	Operations (manual or automated) on data that aim at minimizing risk to privacy: coding (pseudonymization), de-identification, minimizing data sets. The difference between research with data of different levels of identifiability. Public perception of problems concerning research using data with different levels of identifiability. Identifiers needed to contact a patient for some types of researc…	1		1		1			1	1	1	1	1	1	1	1		1	1		1	1		1	1		1	1	1	1		1	1	1	1	1	1	1	1	1	1		1	1	1	1	1	1
13	Special types of data and their protection	Special types of data: sensitive data, qualitative data that can be easily re-identified: free text from EHR, face images, data on fertility, mental illness, income, et cetera, require special protection.									1											1						1												1	1	1		1		1	1	1	1
14	Data quality, quantity, and integrity	Unbiased, complete and standardized set of data that can be efficiently used in research. Need for large samples. Accuracy of data. Participation rate and biases are dependent on various consent procedures				1		1			1	1			1	1	1	1		1		1	1	1		1		1	1	1	1	1		1					1				1	1		1			1
15	Data ownership, management, and curation	The problem of data ownership. Patients as data owners vs. healthcare providers, the government, private businesses or research institutions as data owners, managers, and/or curators. Personally, in terms of access and content, controlled health records. Data as commodities: selling and buying data. Discrepancy between expectations and practice of data sharing.												1			1	1		1						1								1						1	1			1		1	1		1
16	Meaningful data sharing	Scientifically and social meaningful use of EHRs requires interoperability and openness of the system, as well as transparency and willingness to share data. Socially balanced stewardship of data (favoring uses of social value).				1				1	1	1									1					1			1		1			1		1	1				1			1		1		1	1
17	Data storage, extraction, and data transfer	Ethical issues concerning data processing: storage, extraction, and transfer, e.g. justification for using EHRs of particular people, clarity of existing policies and sanctions for data mishandling or healthcare practitioners' responsibility for decisions concerning EHR sharing. How long various types of data will be stored. How the data will be shared and transferred. Who is authorized to access…	1	1			1			1	1	1		1	1		1			1	1	1	1		1	1		1	1	1				1			1		1	1	1			1					1
18	Legitimacy of uses and users of EHR data	Medical professionals, researchers, patients, private companies, providers, data institutes, disease foundations, and governments as users of EHR data for various legitimate and (potentially) illegitimate purposes, e.g. research and development, marketing, education.	1			1					1						1						1		1				1					1						1	1	1	1	1		1	1	1	1
D	Impact of digitalization on healthcare system: providers' operations and patient engagement	The impact of EHR-based research on everyday healthcare practice
19	EHR-based research and changed professional relationships within health care institutions and between various institutions	Exchange of work and information, and consulting decisions/responsibilities related to the logistic aspect of EHR-based research between professionals. Both positive and negative potential of EHR use for workflow, data quality, and professional communication quality. Use of data for provider’s advantage and inter-provider competition. Wide use of EHRs blurs the distinction between research and cl…				1		1			1	1	1	1	0	1		1		1	1	1					1		1		1			1					1					1
20	EHR-based research and the practice-patient relationship	Communication, trust, addressing patients’ needs, (un)suitability of clinical encounters for discussing and performing research, intermediary role between researchers and patients, balancing care and research. Need for mutual understanding of data sharing arrangements between the public and medical professionals. Patients willing to share information with an outside provider on a case-by-case bas…				1			1															1								1		1						1	1			1					1
21	Medical staff and ethical responsibility in the context of EHR and EHR-based research	Understanding ethical implications of EHR-based research by medical professionals. Medical practitioners as leaders for EHR-based research. Medical staff's involvement in de-identification. Moral distress caused to medical staff by some duties related to EHR-based research. Provider communication regarding their own attitudes towards important aspects of EHRs and data sharing. Common objection to…				1		1	1		1							1				1						1	1			1		1						1	1			1	1				1
22	Additional workload for staff and patients	Ethical consequences of additional burden. Additional work is performed by staff, and by patients ('interactional workability'): e.g. responding to research invitations (patients), and responsibilities of data governance and conducting research (staff).				1					1									1		1		1					1					1					1		1								1
23	Pivotal role of patients’ contribution	Successful policy contingent on adequate patient participation and broad acceptability to the general public, ensuring clear understanding of risks and benefits among subjects. Person-centered interventions and policies as a way to address values that are of importance to people. The public as a definitive voice concerning what is sensitive, what privacy is, and who is most concerned about privac…						1	1							1		1		1							1	1	1			1					1	1		1			1	1				1
24	Ideas for the future: digital patient-citizenship	More deliberative public engagement: deliberative democracy tools, citizen juries, public consultations. PCHR as a multifunctional online communication platform for patient engagement and shared decision-making. Creating opportunities for people to ask questions about EHRs. Citizen stewardship of data and reducing risk of digital footprint.								1		1		1		1			1	1		1			1		1		1														1				1
E	Risks, harms and burdens of research with EHRs	Various kinds of risk that can be associated with research using EHRs
25	Risk to privacy	Risk to privacy, including risk of re-identification (residual disclosure) of data and exceptional disclosure of information in case of emergency.	1	1						1	1	1	1	1	1	1	1	1	1	1		1	1		1		1	1	1	1		1	1	1	1			1	1	1	1	1	1	1	1	1	1	1	1
26	Compromised patients' autonomy	Losing control over one's data. Risk of participation without consent under the opt-out protocol. Risk of losing data. Requirements of meaningful consent are often not respected	1			1							1			1	1			1		1			1			1				1		1				1		1	1			1	1	1			1
27	Dignitary harm - being wronged	Being wronged is different from being harmed; a person is wronged when a person is compelled to contribute to a project that conflicts with personal beliefs and values	1						1								1	1		1					1						1			1				1
28	Harmful or wrongful use of data	Use of data that may cause loss of income, job, health insurance, misleading pharmaceuticals marketing or unwanted government surveillance.																1							1	1		1												1	1			1			1		1
29	Legal harm	Facing legal problems as a consequence of research participation; for instance because of revealed information on illicit drug use			1																				1
30	Psychological harm	Psychological harm to individual, e.g. being informed about incurable condition			1																				1					1
31	Information risk	A patient might not understand or may be misinformed about the details of research project and data protections, in the process of informed consent or in other forms of communication with researchers and healthcare providers. Difficulties in studying and understanding patients' opinions and preferences, problem of question framing														1			1			1			1			1												1			1	1			1		1
32	Risk of exploitation	Exploitation, including commercial use of data without consent.	1														1								1			1												1	1			1			1		1
33	Undue pressure to participate	A potential participant might be exposed to undue pressure to participate in research				1																						1
34	Undermined trust	Research using EHRs can undermine trust between participants/patients and researchers/health care providers/healthcare system as a whole. Risk of undermined trust as a risk to the viability of the whole idea of EHR-based research: mass exodus of participants or another lose-lose scenario.	1													1			1			1			1			1				1			1	1		1		1					1	1	1
35	Compromised care	All risk and burdens that are not associated with standard therapy or standard administrative procedures. Research related-activities leaving less time for actual healthcare and communication concerning patients' needs. Patients may withhold more information from practitioners using EHRs.	1						1															1							1																1
36	Group mediated risks	Group mediated harms and harms to community/group: stigmatization, self-stigmatization, discrimination. This kind of risk affects also those who did not participate in a research project, but are members of the group exposed to risk	1						1								1	1	1				1		1			1				1			1					1		1	1					1
37	Financial conflict of interest	Reaping the benefits from data (e.g. selling data) might put researchers and healthcare providers in a situation of conflict of interest and put the interests of patients at risk.																																						1	1			1		1	1		1
38	EHRs as a challenge and potentially negative influence on healthcare practices, staff, and patient-provider communication	EHR-related research as a factor contributing to additional workload and administrative burden				1					1									1				1						1				1						1				1			1		1
39	Risks to healthcare provider	Risk to a healthcare facility that participates in research: a research project may reveal that one particular facility has a worse performance than other facilities, this may have negative consequences for this facility																			1								1										1
F	Measures for subject protection	All procedures that are designed to directly protect research subjects
40	Independent review	IRB, REC, ethics review and Privacy Board.	1	1		1	1		1	1	1	1	1	1	1			1				1	1	1	1	1		1	1	1	1					1			1	1			1	1
41	Informed consent or authorization of data use	The procedures designed to respect individual autonomy by authorizing the use of data.	1	1	1	1	1	1	1	1	1	1	1	1	1		1	1	1	1		1		1	1	1	1	1	1	1	1	1			1	1			1	1		1	1		1	1	1	1	1
42	Legal, ethical and professional regulations	Legal rules, ethical guidelines, professional codes of ethics	1			1	1	1		1	1	1		1	1										1	1		1		1			1	1		1			1			1
43	Risk assessment and risk minimization, non-maleficence	All procedures and principles that aim at risk/benefit ratio and rationale for conducting research - usually performed by IRB/REC, e.g. the minimization of risk principle, or necessity principle	1	1			1		1		1						1	1				1		1		1		1			1	1		1
44	Primary care provider consent	A primary care provider should be a shield that protects patients from potentially harmful research				1																																			1
45	Community/panel of patients consent	Community and panel of patients consent and the process of involving community and patients as a means of protection.										1																																			1
46	Provider consent mechanism	A specific technical/legal instrument that allows a health care provider to control access to its data														1					1
G	Types of consent	Various types of consent possible in the case of research using EHRs
47	Initiation of contact	Various types of consent before the thorough process of informed consent: brief consent, early consent, consent to contact						1	1			1																							1
48	Options on the continuum from no consent via opt-out, to explicit and informed consent	Informed consent not asked before the use of EHRs for research (perceived as a necessary requirement). The opt-out (negative/implicit) type of consent procedure. Implicit (opt-out) consent acceptable, at least under some circumstances. Explicit consent: opting in before enrollment.		1					1						1		1			1		1	1	1			1	1		1					1			1	1	1	1		1	1	1	1	1	1	1
49	Verbal consent, written consent	Consent granted either in a verbal, written, and / or documented in EHR form		1					1		1		1									1		1	1	1	1	1												1				1			1
50	Broad - narrow consent	Consent for a broad range of research or just for one specific topic. Possibility of general permission with periodic re-contacting.		1								1				1						1								1					1						1
51	Interactive consent and granularity	All kinds of active consent that might be tailored to the needs and expectations of the participant. Possibility of sharing only some elements of one's EHR and/or sharing for a limited time. Possibility of sharing de-identified data only. Opt-out of being identified for future studies. Prior ongoing consent for specific agreed ‘levels’ of data use. Personal health record as a tool for controlling…		1								1		1		1						1					1		1											1	1			1		1	1		1
52	Retrospective consent	Consent for use of data collected in the past for other purposes (e.g. clinical)										1					1								1		1			1
53	Proxy consent	Surrogate or proxy consent in case of incapacitated participant									1	1		1								1
54	Assent	In the case of a lack of capacity, when a patient is competent (minor)									1																			1
H	Content of consent	What kind of patient information should be covered during informed consent process for research with EHRs
55	Data management: purpose, future use, storage and data sharing	Information about the purpose, use, storage of health information. A patient should be informed about access and control over personal data.		1	1					1	1										1						1													1	1			1	1	1	1		1
56	Security measures	How information is protected. Technological and procedural solutions for safety and security			1						1										1	1																		1	1			1		1	1		1
57	Benefits, risk and burdens	All risks and benefits (even conditional) associated with a research project			1				1		1																													1	1			1		1	1		1
58	Commercial application of data	Whether information is meant to be used for commercial purposes	1								1																													1	1			1		1	1		1
59	Communication of results	Whether the data will be used for publication									1																													1					1		1
60	Sources of research funding	Informed consent form should disclose sources of research project funding.																																						1									1
I	Reasons and motives for participation in EHRs-based research	Reasons and motivation for participation in research
61	Benefits of making one's EHR available	Any benefit to oneself, one’s relatives, society as a whole, future generations, and science, as well as improvement of healthcare and drug safety, and payment for participation in EHRs-based research																																						1	1			1			1		1
62	Moral values and obligations	Reasons other than benefits that motivate people to share data from their EHRs, e.g. giving something back to the healthcare system which helps them. Solidarity, altruism. Sense of duty, giving back, working for future generations, support for advancements in science.		1																										1										1	1		1	1	1	1	1		1
63	Trust in people and institutions inviting one to participate in EHR-based research	Perception of physicians, researchers, institutions, and procedures as trustworthy, as a factor encouraging (or at least not discouraging) to share one's EHR																														0									1	1	1	1	1	1	1	1	1
64	Personal cirumstances and characteristics	Situational factors affecting one’s decision on whether to share their EHR and under which conditions: sociodemographic factors (race, education, place of birth, living in a close-knitted or large/urban community, income, employment status), health status, insurance status, access to health care, or having sensitive information in one's record.																														1								1	1	1	1	1	1	1	1	1
J	Emotions experienced as a result of reflection on EHRs and/or participation in EHR-based research	Emotional attitude towards EHR-based research
65	Emotions indicating respondents' positive attitude towards EHR-based research	Comfort, trust, excitement, liking one has for one’s doctor(s), frustration over traditional research																														1								1	1			1		1	1		1
66	Emotions indicating respondents' negative attitude towards or doubts about EHR-based research	Discomfort, wariness, lack of commitment, fear, anxiety, confusion		1					1																							1								1	1			1		1	1		1
67	Emotional spectrum and ambivalence	Both positive and negative emotional reactions to the idea of EHR-based research. Axiological ambivalence or inconsistency: enthusiastic support for research and great concern about privacy; realization that health research decreases control over the use of health information but protecting the right to control access makes conducting research difficult.																														1														1	1		1
K	Ethical values, rights and obligations	All ethical values, rights and obligations that are explicitly discussed in the context of EHRs-based research
68	Autonomy, control over personal data, dignity, confidentiality and privacy	Principle of respect for autonomy, confidentiality, dignity and privacy. Easy access to information about EHR-based research. Giving or denying consent as rights. Freedom of choice and freedom from pressure. Patient-participant's right to control personal information by accessing it, amending it, asking for dilation, opt-out, right to participate in research and donate health information (after a…	1	1	1	1	1	1	1	1	1	1	1	1	1	1	1	1	1	1	1	1	1		1	1	1	1	1	1	1	1	1	1	1	1	1	1	1	1	1	1	1		1	1	1		1
69	Information, public education and engagement	Individual participants' and communities' right to be informed about all aspects of a reach project, including governance arrangements, supervision, and ethical standards. Transparency. Researchers' obligation to empower participants and involve them in the process of research design. EHRs as educational tools for patients. Education as a means of protecting subjects from research-related abuse.	1	1		1		1	1	1												1						1			1			1			1		1	1				1		1	1	1	1
70	Principle of beneficence	Researchers' and patient-participants' moral obligation to contribute to the development of health care. Obligation to "easy rescue". Transactional ethical model: anyone who uses health care obliged to contribute by data donation.	1	1			1		1		1						1	1				1			1			1						1	1			1	1			1			1			1
71	Principle of justice	Principle of justice, fair benefit sharing, fair recruitment process and/or protection of vulnerable individuals/groups, involving local communities and respecting their demands.	1	1				1	1							1			1						1		1	1						1	1													1
72	Research integrity	Duty to protect research integrity or/and respect intellectual property				1			1				1					1																1
73	Optimal health care and clinical judgment	Care without risks that are not justified by clinical benefits; a right to optimal care without additional risk and burden and right of physician to act in accordance to professional judgment					1		1															1
74	Right to compensation	In case of harm, patient has a right to be compensated																										1
	1	1 and colored background indicate that this category was indeitified in a given paper by two independent coders; 1 and 2 or 1and 3
		color on the backgroud = policy papers
		color on the backgroud = empirical papers
[truncated: 6 more columns]

## Sheet: References
1st Author	Year	Title	Journal, vol. No., pages	Doi (or pubmed id)
Mette Rye Andersen	2015	Cancer registration, public health and the reform of the European data protection framework: Abandoning or improving European public health research?	European Journal of Cancer, 51, 9, 1028-1038	10.1016/j.ejca.2013.09.005
E. Andrew Balas	2015	Big Data Clinical Research: Validity, Ethics, and Regulation	MedInfo 2015:eHealth-enabled Health, p. 448-452	10.3233/978-1-61499-564-7-448
Jeffrey R. Botkin	2014	Public attitudes regarding the use of electronic health information and residual clinical tissues for research	Journal of Community Genetics, 5, p. 205-213	10.1007/s12687-013-0175-8
Raffaella Brighi	2014	EHR and usability of health data to benefit patient and public health.	Studies in Health Technology and Informatics, 205, p. 965-969	10.3233/978-1-61499-432-9-965
P Clerkin	2013	Patients’ views about the use of their personal information from general practice medical records in health research: a qualitative study in Ireland	Family Practice, 30, p. 105-112	10.1093/fampra/cms036
P. Coorevits	2013	Electronic health records: new opportunities for clinical research	Journal of Internal Medicine, 274; p. 547–560	10.1111/joim.12119
Martin R. Cowie	2017	Electronic health records to facilitate clinical research	Clinical Research in Cardiology, 106, 1-9	10.1007/s00392-016-1025-6
Bernice S. Elger	2010	Strategies for health data exchange for secondary,cross-institutional clinical research	Computer Methods and Programs in Biomedicine, 99, p. 230-251	10.1016/j.cmpb.2009.12.001
Ruth Faden	2013	Ethics and Informed Consent for Comparative Effectiveness Research With Prospective Electronic Clinical Data	Medical Care, Aug;51 (8 Suppl 3), p. S53-7	10.1097/MLR.0b013e31829b1e4b
R. Fears	2014	Data protection regulation and the promotion of health research: getting the balance right	QJM: An International Journal of Medicine, 107, p. 3-5	10.1093/qjmed/hct236
A. Geissbuhler	2013	Trustworthy reuse of health data: A transnational persperctive	Interntional Journal of Medical Informatics, 82, p. 1-9	10.1016/j.ijmedinf.2012.11.003
David Grande	2013	Public Preferences about Secondary Uses of Electronic Health Information	JAMA Internal Medcine, 173, 19, p. 1798-1806	10.1001/jamainternmed.2013.9166.
David Grande	2014	The Importance of Purpose: Moving beyond Consent in the Societal Use of Personal Health Information	Annals of Internal Medicine, 161, 12, p. 855-862	10.7326/M14-1118.
Elizabeth Alexandra Gray	2015	Comparative effectiveness research and big data: balancing potential with legal and ethical considerations	Journal of Comparative Effectivness Research, 4, 1, p.61-74	10.2217/CER.14.51
Sharona Hoffman	2010	Electronic Health Recrds and Research: Privacy Versus Scientific Priorities	The Amercian Journal of Bioethics, 10, 9, p. 19-20	10.1080/15265161.2010.492894
Stephen Humphreys	2013	Healthcare datasets: ethical concerns	British Journal of General Practice, 63, 611, p. 310-311	10.3399/bjgp13X668230
Vojtech Huser	2014	Don't take your EHR to heaven, donate it to science: legal and research policies for EHR post mortem	Journal of Amercian Medical Informatics Associaction, 21, p. 8-12	10.1136/amiajnl-2013-002061
Peter B. Jensen	2012	Comparative effectiveness research and big data: balancing potential with legal and ethical considerations	Nature Review Genetics, 13, p. 395-405	10.1038/nrg3208
Rochelle D. Jones	2017	Patient Perspectives on the Ethical Implementation of a Rapid Learning System for Oncology Care	Journal of Oncology Practice, 13, 3, p. e165-e175	10.1200/JOP.2016.016782
Eric T. Juengst	2014	TMI! Ethical Challenges in Managing and Using Large Patient Data Sets	North Carolina Medical Journal, 75, 3, p. 214-217	10.18043/ncm.75.3.214
Katherine K. Kim	2017	Factors affecting willingness to share electronic health data among California consumers	BMC Medical Ethics, 18, 25, p. 1-10	10.1186/s12910-017-0185-x
Tatiana King	2012	Perspectives of Australian adults about protecting the privacy of their health information in statistical databases	Interntional Journal of Medical Informatics, 81, p. 279-289-9	10.1016/j.ijmedinf.2012.01.005
Mary Klote	2010	Respecting Our Patients by Respecting Their Records	Military Medicine, 175, 3, p.136-7	10.7205/MILMED-D-09-00272
Jyoti A. Kotecha	2011	Ethics and privacy issues of a practice-based surveillance system	Canadian Family Physician 57, 10, p.1165-73	PMID: 21998237
Sradha Kotwal	2016	A review of linked health data in Austrailian nephrology	Nephrology, 21, p. 457-466	10.1111/nep.12721
Thomas W. LeBlanc	2013	The Ethics of Health Information Technology in Oncology: Emerging Isssues from Both Local and Global Perspectives	American Society of Clinical Oncology educational book. American Society of Clinical Oncology. Annual Meeting, p. 136-142	10.1200/EdBook_AM.2013.33.136
Lisa M. Lee	2017	Ethics and subsequent use of electronic health record data	Journal of Biomedical Informatics, 71, p. 143-146	10.1016/j.jbi.2017.05.022
William Lowrance	2003	Learning from experince: secondary use of data in health research	Journal of Health Services Research & Policy Vol 8 Suppl 1, p. S1: 2–7	10.1258/135581903766468800
Isla S. Mackenzie	2011	Managing security and privacy concerns over data storage in healthcare research	Pharmacology and drug safety, 20, p. 885-893	10.1002/pds.2170
Deven McGraw	2010	Data Identifiability and Privacy	The Amercian Journal of Bioethics, 10,9, p. 30-31	10.1080/15265161.2010.494224
Deven McGraw	2013	Pathways to Success for Multi-Site Clinical Data Research	eGEMs (Generating Evidence & Methods to improve patient outcomes), Vol. 1 , Iss. 1, Art. 13	10.13063/2327-9214.1041
Ea Mulligan	2004	Why protect confidentiality in health records? A review of research evidence	Australian Health Review, 28, 1, p.48-55	/10.1071/AH040048
Kalpana Nair	2004	Patients' consent preference regarding the use of their health information for research purposes: a qualitative study	Journal of Health Services Research & Policy, 9, 1, p. 22-7	10.1258/135581904322716076
L. Olver	2011	Improving cancer treatment by addressing legislative and regulatory issues	Public Health, 125, p. 876-881	10.1016/j.puhe.2011.03.016
Mark J. Pletcher	2014	Informed Consent in Randomized Quality Improvement Trials. A Critical Barrier for Learning Health Systems	JAMA Internal Medcine, 174, 5, p. 668-70	10.1001/jamainternmed.2013.13297
Sebastian Porsdam Mann	2016	Facilitating the ethical use of health data for the benefit of society: electronic health records, consent and the duty of easy rescue	Philosophical Transactions of the Royal Society A, 374, 20160130	10.1098/rsta.2016.0130
Fiona Riordan	2015	Patient and public attitudes towards informedconsent models and levels of awareness of Electronic Health Records in the UK	International Journal of Medical Informatics, 84, p. 237-47	10.1016/j.ijmedinf.2015.01.008
Suzanne M. Rivera	2014	Privacy vs. P rogress: Research Exceptionalism Is Bad Medicine	Health Matrix, 24, p. 49-64	PMID: 25112135
Mark A. Rothstein	2010	Is Deidentification Sufficient to Protect Health Privacy in Research?	The American Journal of Bioethics, 10, 9, p. 3-11	10.1080/15265161.2010.494215.
Gordon D. Rubenfeld	2004	Using Computerized Medical Databases to Measure and to Improve the Quality of Intensive Care	Journal of Critical Care, 19, 4, p. 248-256	10.1016/j.jcrc.2004.08.004
Robert H. Shelton	2011	Electronic Consent Channels: Preserving Patient Privacy Without Handcuffing Researchers	Science Translational Medicine, 3. 69, p. 69-72	10.1126/scitranslmed.3002037
Gregory E. Simon,	2017	Data Sharing and Embedded Research	Annals of Internal Medicine, 167, 9, p. 668-70	10.7326/M17-0863
Fiona Stevenson	2013	Use of electronic patient records for research: views of patients and staff in general practice	Family Practice, 30, p. 227-232	10.1093/fampra/cms069
Fiona Stevenson	2015	The use of electronic patient records for medical research: conflicts and contradictions	BMC Health Services Research, 15, 124	10.1186/s12913-015-0783-6
Hanna Suominen	2012	Towards an International Electronic Repository and Virtual Laboratory of Open Data and Open-Source Software for Telehealth Research: Comparison of International, Australian and Finnish Privacy Policies	Studies in Health Technology and Informatics, 182, p. 153-60	10.3233/978-1-61499-152-6-153
Jane Hyatt Thorpe	2015	Big Data and Ambulatory Care Breaking Down Legal Barriers to Support Effective Use	Journal of Ambulatory Care Manage, 38, 1, p. 29-38	10.1097/JAC.0000000000000059
Elissa R Weitzman	2010	Sharing Medical Data for Health Research: The Early Personal Health Record Experience	Journal of Medical Internet Research, 12, 2, e14	:10.2196/jmir.1356
Elissa R Weitzman	2012	Willingness to share personal health record data for care improvement and public health: a survey of experienced personal health record users	BMC Medical Informatics and Decision Making, 12, 39	10.1186/1472-6947-12-39
Kristen J. Wells	2015	Ethical considerations for informed consent in infertility research: The use of electronic health records	Advances in Medical Ethics, 2, 7 p.	10.12715/ame.2015.2.7.
Chunhua Weng	2012	Using EHRs to integrate research with patient care: promises and challenges	Journal of the American Medical Informatics Association, 19, p. 684-7	10.1136/amiajnl-2012-000878
Danielle Whicher	2016	Informed Consent for PROs in EHR Research: Are Additional Requirements necessary?	The American Journal of Bioethics, 16, 4, p. 63-5	10.1080/15265161.2016.1145300
Donald J. Willison	2008	Alternatives to Project-specific Consent for Access to Personal Information for Health Research: What Is the Opinion of the Canadian Public?	BMC Medical Ethics, 9, 18	10.1186/1472-6939-9-18.
